# Supplementary material for: MIMIC-IV on FHIR: converting a decade of in-patient data into an exchangeable, interoperable format
Source: J Am Med Inform Assoc. 2023 Jan 23;30(4):718–25. doi: 10.1093/jamia/ocad002 (PMC10018258; doi:10.1093/jamia/ocad002)
Supplement: ocad002_Supplementary_Data [file ocad002_supplementary_data.zip]

Archive with 3 entries (2 files):
- ocad002_Supplementary_Data/
- ocad002_Supplementary_Data/tableA1_terminology_captured_codesystem.docx
- ocad002_Supplementary_Data/tableA2_terminology_captured_valueset.docx
